# Supplementary material for: Phosphorylation of the Peptidoglycan Synthase PonA1 Governs the Rate of Polar Elongation in Mycobacteria
Source: PLoS Pathog. 2015 Jun 26;11(6):e1005010. doi: 10.1371/journal.ppat.1005010 (PMC4483258; doi:10.1371/journal.ppat.1005010)
Supplement: S1 Table — (XLSX) [file ppat.1005010.s012.xlsx]

## Sheet: Sheet1
Primer Name	Sequence	Notes
Msm PonA1 N-terminus Forward:	ATG AAT AAC GAA GGG CGC C	The starting 'gtg' was changed to 'atg' to facilitate subcloning with NdeI, whose recognition site ends with 'atg'
Msm PonA1 C-terminus Reverse:	CGG AGC CCC GCC GCC ACC G	The stop codon of PonA1 was removed to allow translational fusion with FLAG or RFP
Msm PonA1 E193Q (TG-) Forward:	GCG GTG ATG GCC GCC CAG GAC CGT GAC TTC TAC
Msm PonA1 E193Q (TG-) Reverse:	GTA GAA GTC ACG GTC CTG GGC GGC CAT CAC CGC
Msm PonA1 S487/488A (TP-) Forward:	GGC CTG CCG ACG GGT GCG GCG TTC AAG GTG TTC
Msm PonA1 S487/488A (TP-) Reverse:	GAA CAC CTT GAA CGC CGC ACC CGT CGG CAG GCC
Msm PonA1 StuI TG-TP- Forward:	CTG CAG GCC TAC CTC AAC ATC ATC TAC TTC GGC	MSMEG_6900 contains a StuI site which was used to subclone the upstream fragment containing the TG- mutation with the downstream fragment containing the TP- mutation
Msm PonA1 StuI TG-TP- Reverse:	GGT AGG CCT GCA GCA CGG CGT CC
Msm PonA1 T50A Forward:	GAC CGG TTG GCC GCG GTC CTG
Msm PonA1 T50A Reverse:	CAG GAC CGC GGC CAA CCG GTC
Msm PonA1 T50D Forward:	GAC CGG TTG GAC GCG GTC CTG C
Msm PonA1 T50D Reverse:	GCA GGA CCG CGT CCA ACC GGT CG
Msm PonA195-827 (Δcyto) Forward:	A TGG GAC CGG GTG GTC CGT CGG GAC C	This allele was subcloned using an NdeI site at the 5' end, using the 'atg' ending of NdeI as the start.
Msm PonA11-360 Reverse:	TTC CCG CCG ACG GTG
Mtb PonA1 N-terminus Forward:	C ATA TGA ATA GCG ACG GGC GTC ACC ATC AGT CGT CC	This allele was subcloned using an NdeI site at the 5' end, using the 'atg' ending of NdeI as the start.
Mtb PonA1 C-terminus Reverse:	CCC ACG CCG CCG CCG
Mtb PonA1 E213Q (TG-) Forward:	GCC AGG CGG TGA TTG CGG CCC AAG ACC GCA ATT TCT ATT CGA ATC
Mtb PonA1 E213Q (TG-) Reverse:	AGA AAT TGC GGT CTT GGG CCG CAA TCA CCG CCT GG
Mtb PonA1 S468/469A (TP-) Forward:	GCA GAC TGG AGC GGC GTT TAA GGT GTT TGC TC
Mtb PonA1 S468/469A (TP-) Reverse:	CAA ACA CCT TAA ACG CCG CTC CAG TCT GCA ATC CCG
Mtb PonA1 T34A Forward:	CGA CAG ACT GGC CGC GAT CCT CCC GCC
Mtb PonA1 T34A Reverse:	GGA GGA TCG CGG CCA GTC TGT CGT CGG G
Mtb PonA1 T34D Forward:	CGA CAG ACT GGA CGC GAT CCT CCC GCC G
Mtb PonA1 T34D Reverse:	GGA GGA TCG CGT CCA GTC TGT CGT CGG G
