# Supplementary material for: Phosphorylation of the Peptidoglycan Synthase PonA1 Governs the Rate of Polar Elongation in Mycobacteria
Source: PLoS Pathog. 2015 Jun 26;11(6):e1005010. doi: 10.1371/journal.ppat.1005010 (PMC4483258; doi:10.1371/journal.ppat.1005010)
Supplement: S1 Video — (ZIP) [file ppat.1005010.s013.zip]

Archive with 3 entries (2 files):
- Supplementary Video 1A.avi
- __MACOSX/
- __MACOSX/._Supplementary Video 1A.avi
